# Supplementary material for: Data on the microplastics contamination in water and sediments along the Haraz River estuary, Iran
Source: Data Brief. 2020 Aug 7;32:106155. doi: 10.1016/j.dib.2020.106155 (PMC7452695; doi:10.1016/j.dib.2020.106155)
Supplement: Supplementary file 1 [file mmc1.xml]

<?xml version="1.0" encoding="utf-8" standalone="no"?>
<data>
  <datasets>
    <author>aeslami@sbmu.ac.ir</author>
    <type>0</type>
    <dataset>
      <value>6</value>
      <reason>Other (please explain)</reason>
      <comments>All the data are mentioned in the article.</comments>
    </dataset>
  </datasets>
</data>
